# Supplementary material for: The High-Efficiency Design Method for Capacitive MEMS Accelerometer
Source: Micromachines (Basel). 2023 Sep 30;14(10):1891. doi: 10.3390/mi14101891 (PMC10609016; doi:10.3390/mi14101891)
Supplement: Supplementary file 1 [file micromachines-14-01891-s001.zip]

Archive with 1 entries (1 files):
- micromachines-2560425-supplementary.pdf
